# Supplementary material for: Identification and characterization of new miRNAs cloned from normal mouse mammary gland
Source: BMC Genomics. 2009 Apr 7;10:149. doi: 10.1186/1471-2164-10-149 (PMC2683868; doi:10.1186/1471-2164-10-149)
Supplement: Additional file 1 — Distinct sequences identified by cloning from mouse mammary gland. [file 1471-2164-10-149-S1.xls]

## Sheet: loc CHR dec07jan08
Additional file 1
Distinct sequences identified by cloning from mouse mammary gland
name	sequence (5' to 3')	stage	number of clones	size (in base)	miRBase homology
MG001	AGAGCTGGAGGTGTCCCGGTGT	G18d	1	22
MG002	AATGTAGGTAAGGGAAGTCGGC	G18d	1	22
MG004	GGCGGGTGTTGACGCGATG	G02d/G18d	6	19
MG005	TCCCGGGGAGCCCGGCGGG	G02d/G18d	4	19
MG006	AAACGGGTGGGGTCCGCGC	G18d	6	19
MG007	CGGGGGGGCCGGCGGCGGCG	G18d	1	20	x
MG008	GGCGGGTGTTGACGCGATGTGA	G02d/G18d/I01d	4	22
MG009	GTCCCGCGGGGCCCGAAGCGTT	G18d	1	22
MG010	GGCGCCCAAAGGTTCCCTCAGAAC	V8w	1	24	x
MG011	TGGTGCTCTTGACTGAGTGTCTCGG	V8w	2	25
MG013	AGGGTTCGAGTCCCTTCGTGGT	V8w	1	22
MG015	AAGCCTACAGCACCCGGTA	G18d	1	19
MG016	GTCTTGGGAAACGGGGTGC	G18d	1	19
MG017	AGAGGTCTTGGGGCCGAAAC	G18d	1	20
MG018	TAATACTGTCATGGTAATGCCG	G18d	1	22	mmu-miR-429 (partial)
MG019	CTCGGGCCGATCGCACGCC	G18d	1	19
MG020	TCGGGGGGGCCGGCGGCGGCGGC	G18d	1	23	x
MG021	GGGGGAGGGAGGCGGAGGG	G18d	1	19	c
MG022	AGTCTGGTGCCAGCAGCCGC	G18d	1	20
MG023	CTGGGTGTTGACTGAGATGTG	G18d	1	21
MG024	GGGCCCCGCGGCGACACTCAGCT	G18d	1	23
MG025	GGGTGCGAGAGGTCCCCGGGTTC	G18d	1	23	v
MG026	TTTTGCCGACTTCCCTTACCTACATT	G18d	1	26	c
MG027	TCGGTCACGCGTCTCCCGACGAA	G18d	1	23
MG028	GGGGTCGGCACGCGGCAGCGG	G18d	1	21
MG029	GAAAATCCGGGGGAGAGGGT	G18d	1	20	x
MG030	TGAGGTAGTAGGTTGTGTGGTT	G18d	1	22	mmu-let-7b (100%)
MG031	TAAACGGGTGGGGTCCGCGCA	G18d	1	21
MG032	AAACGGCGCCCATCTCCGCCAT	G18d	1	22
MG033	CCCGGGGCCGCAAGTGCGTTCG	G02d	1	22
MG034	CATTATTAGCTTTTGGTACGCG	G02d	1	22	mmu-miR-126 (partial)
MG035	TCGGGTCCCATCTGGGGTGCCA	G02d	1	22
MG036	GGCGGACGGCGGGAGAGGG	G02d	1	19
MG037	GAGTGTCCCGCGGGGCCCGAA	G02d	1	21
MG038	AAGAGGGCGTGAAACCGTTAAGAGGTA	I1	1	27
MG039	GCCGGCGGGAGTCCCAGGGAG	I1	1	21
MG040	ATAATTTGTGGTAGTGGGGGAC	I1	2	22
MG041	AGTCAGCGGAGGAAAAGAAACTA	I1	1	23	hsa-miR-923 (100%)
MG042	TCGGTCGCGTTACCGCACTGGACGCCTC	I1	1	28	x
MG043	AACGGGCACCCTCACTAAA	V8w	1	19
MG044	CGTGGGGGTGGGGGCCGTCAACT	I1	1	23
MG045	TCCGAAGGGACGGGCGATGGC	G18d	1	21
MG046	GCTCGCCGAATCCCGGGGCCGAGG	G18d	1	24
MG047	CCCCCCTCCGTCTGCCTCT	G18d	1	19	osa-miR-1858 (partial)
MG048	AGTGGTGGTGGCGCGCGGG	G18d	1	19
MG049	CCGTGACGGGTCGGGTGGGT	G02d	1	20
MG050	CGTCGGGGGTGATCCGCTCTGA	G06d	1	22
MG051	CGGGGAGCCCGGCGTGTGCCGGC	G06d	1	23	c
MG052	AAGGAGTCTAACGCGTGCGCGAGTC	I01d	1	25
MG053	ACGCCACATTTCCCACGCCGCG	I01d	1	22
MG054	AAGGGAACGGGCTTGGCGGAAT	I01d	1	22	x
MG055	TGGGTGGTTCAGTGGTAGAATTCTCGC	I01d	1	27	v
MG056	TGAGTGTCCCGCGGGGCCCGAA	I01d	1	22
MG057	AGCTGCGCTGCTCCTGGTAACTGC	I01d	1	24	x
MG058	TATGGAGACAGATGGCAGG	V8w	1	19
MG059	TTGAACCCCTGACCTCCT	V8w	1	18
MG060	CCTAGCTCTCTGTCGGGGTGTCG	V8w	1	23
MG061	AAAGGGTGTGGGTCAGGTTAAAA	V8w	1	23	v
MG062	ACATGAAGTGCGAATGCTGAC	G02d	1	21
MG063	ACGACGGGGCCCCGCGGGG	G18d	1	19
MG065	CCCCCGGCCCCGCCCGCGCG	G02d	1	20	c
MG066	TCCCGCGGGGCCCGAAGCG	G18d	1	19
MG067	GCACCACCACCCACGGAATC	G02d	1	20
MG068	GGCCCCCACCCCCACGCCCGCC	G02d	1	22	hsa-miR-1268 (partial)
MG070	TGAGGTAGTAGGTTGTATGGTT	V8w	1	22	mmu-let-7c (100%)
MG071	GACGAGGTGGCCGAGTGGTT	G02d/L04d	2	20
MG101	ATCTAGAGGAGCCTGTTCTAT	L04d	1	21
MG102	AGCCGACTTAGAACTGGTGCGGACC	L04d	1	25	c
MG103	CGACTCTTAGCGGTGGATC	L04d	1	19
MG104	CCGAGGGGCTCTCGCTTCTGGCGCC	L04d	1	25
MG105	ATTGGAGGGCAAGTCTGGTGCC	L04d	1	22
MG106	AAGAGGGACGGCCGGGGGC	G18d/L04d	6	19
MG107	ATATTAAAGTTGCTGCAGTT	L04d	1	20
MG108	AGGGTCGGGCCTGGTTAGT	L04d	5	19
MG109	CTTCACCGTAGGTGCGTA	L04d	1	18
MG110	ATTGGAGGGCAAGTCTGGTGCC	L04d	5	22
MG111	ATTGGAGGGCAAGTCTGGTGCCAGC	L04d	7	25	x
MG112	GGGGGATTAGCTCAAATGGT	L04d	2	20
MG113	AGGGGCTCGTCCGAAAGCCG	L04d	2	20
MG114	CCGGGGGGGGATGCGTGCATTT	L04d	1	22
MG115	GACTCTTAGCGGTGGATC	L04d	1	18
MG117	TCTTGGGGCCGAAACGATCTC	L04d	1	21
MG118	AAGCAGGAGGTGTCAGAAAAGTT	L04d	1	23	x
MG119	AGGTGCAGATCTTGGTGGT	L04d	1	19	c
MG120	AAGGCGCCCGATGCCGACGCTCATC	L04d	1	25	c
MG121	AGGAGGTGTCAGAAAAGTT	L04d	3	19
MG122	ATTGTTGGGCAAGTCTGTTGCCAGC	L04d	1	25	x
MG123	GCGTTGGTGGTATAGTGGTGAGC	L04d	1	23	v
MG124	AGGGTCGGGCCTGGTTAGTAC	L04d	1	21
MG125	ACCGGGTGCTGTAGGCTTT	L04d	4	19
MG126	AGGGTCGGGCCTGGTTAGTACTT	L04d	2	23	c
MG127	ATGAGAGGTGTAGAATAAG	L04d	1	19	v
MG128	AAGCAGTGAGGAAATTTTTAAAC	L04d	1	23
MG129	GGAGGGCAAGTCTGGTGCC	L04d	1	19
MG130	AGGGGCTCGTCCGAAAGCCGCC	L04d	1	22
MG132	AGGGGAATCCGACTGTTTAATT	L04d	1	22	x
MG133	CTGGTGCCAGCAGCCGCGG	L04d	1	19
MG134	CTGGGTATAGGGGCGAAAGACT	L04d	1	22
MG135	ATCGCGAAGGCCCGCGGCGGGT	L04d	1	22
MG137	CCAACTTCTTAGAGGGAC	L04d	1	18
MG138	AGGGACGGGCCTGGTTAGT	L04d	1	19
MG139	GGAGGGCAAGTCTGGTGCCAGC	L04d	2	22	v
MG141	CGAGGTGGGATCCCGAGGCCTCTCC	L04d	1	25	x
MG142	AGGGAACGTGAGCTGGGTTTTT	L04d	1	22
MG143	GAGTGCCTAGTGGGCCACTTTTGGT	L04d	1	25
MG144	AGCAGGGTCGGGCCTGGTT	L04d	1	19
MG145	AGAGGTCTTGGGGCCGAAACGATCT	L04d	2	25
MG146	ATGTCATCAAATTAGTGCCGT	L04d	1	21	v
MG147	GTGGAGAAGGGTTCCATGTG	L04d	2	20	x
MG148	AGGAGGTGTCAGAAAAGTTACC	L04d	1	22	x
MG149	CCGGGGAACGACTCTTAGCGGTGGAT	L04d	1	26
MG150	TAGAGGGACAAGTGGCGTT	L04d	1	19
MG151	GTTTCCGTAGTGTAGTGGTTATC	L04d	1	23	x
MG153	GGGGGTATAGCTCAGTGGT	L04d	1	19	dre-miR-733 (partial)
MG154	GCCGGGCGCGGTGGCGCACGCCTGT	L04d	1	25	x
MG155	GCGCCGCTGGTGTAGTGGT	L04d	1	19
MG156	GACGAGGTGGCCGAGTGGTTAAG	L04d	1	23	ppt-miR-896 (partial)
MG157	AAGAGGGCGTGAAACCGTTAAG	L04d	1	22
MG158	AGGAGGTGTCAGAAAAGTTAC	L04d	1	21	x
MG159	GGTAGTGTGGCCGAGCGGTCTA	L04d	1	22	v
homology with miR and precursor sequences present in miRBase
(release 12.0; x= miR strand, c=miR* strand, v=loop)
stage correspond to the mammary gland status :
V, virgin; G, gestation; L, lactation; I, involution;
d, day; w, week
