# Supplementary material for: Identification and characterization of new miRNAs cloned from normal mouse mammary gland
Source: BMC Genomics. 2009 Apr 7;10:149. doi: 10.1186/1471-2164-10-149 (PMC2683868; doi:10.1186/1471-2164-10-149)
Supplement: Additional file 3 — Primers specific of miRNAs used for expression characterisation of new miRNAs. [file 1471-2164-10-149-S3.xls]

## Sheet: loc CHR dec07jan08
Additional file 3
primers specific of miRNAs
name	sequence (5' to 3')
MG004	GGCGGGTGTTGACGCGATG
MG008	GGCGGGTGTTGACGCGATGTGA
MG009	GTCCCGCGGGGCCCGAAGCGTT
MG013	AGGGTTCGAGTCCCTTCGTGGT
MG016	GTCTTGGGAAACGGGGTGC
MG017	AGAGGTCTTGGGGCCGAAAC
MG023	CTGGGTGTTGACTGAGATGTG
MG037	GAGTGTCCCGCGGGGCCCGAA
MG039	GCCGGCGGGAGTCCCAGGGAG
MG053	ACGCCACATTTCCCACGCCGCG
MG054	AAGGGAACGGGCTTGGCGGAAT
MG055	TGGGTGGTTCAGTGGTAGAATTCTCGC
MG056	TGAGTGTCCCGCGGGGCCCGAA
MG057	AGCTGCGCTGCTCCTGGTAACTGC
MG059	TTGAACCCCTGACCTCCT
MG066	TCCCGCGGGGCCCGAAGCG
MG071	GACGAGGTGGCCGAGTGGTT
MG112	GGGGGATTAGCTCAAATGGT
MG113	AGGGGCTCGTCCGAAAGCCG
MG117	TCTTGGGGCCGAAACGATCTC
MG119	AGGTGCAGATCTTGGTGGT
MG121	AGGAGGTGTCAGAAAAGTT
MG123	GCGTTGGTGGTATAGTGGTGAGC
MG125	ACCGGGTGCTGTAGGCTTT
MG127	ATGAGAGGTGTAGAATAAG
MG130	AGGGGCTCGTCCGAAAGCCGCC
MG141	CGAGGTGGGATCCCGAGGCCTCTCC
MG143	GAGTGCCTAGTGGGCCACTTTTGGT
MG144	AGCAGGGTCGGGCCTGGTT
MG145	AGAGGTCTTGGGGCCGAAACGATCT
MG147	GTGGAGAAGGGTTCCATGTG
MG155	GCGCCGCTGGTGTAGTGGT
MG156	GACGAGGTGGCCGAGTGGTTAAG
